# Supplementary material for: Typhoidal salmonella disease in Mukuru informal settlement, Nairobi Kenya; carriage, diversity, and antimicrobial resistant genes
Source: PLoS One. 2024 Feb 23;19(2):e0298635. doi: 10.1371/journal.pone.0298635 (PMC10889635; doi:10.1371/journal.pone.0298635)
Supplement: S1 File — (XLSX) [file pone.0298635.s001.xlsx]

## Sheet: Sheet1
Study I.D	Specimen_type	Serotype	SITE	AMP	CAZ	CTX	CPD	CRO	SXT	AMC	CIP	NA	AZM	CN	K	Tet	C
27352	Stool	Salmonella Typhi	MMM	16	33	31	30	30	6	28	30	6	16	25	21	25	29
27344	Stool	Salmonella Typhi	MMM	6	25	26	24	25	6	21	19	6	12	17	15	23	6
37156	Stool	Salmonella Typhi	MCC	28	31	33	30	33	32	21	33	25	15	23	21	24	27
27310	Stool	Salmonella Typhi	MMM	25	27	26	26	27	29	25	25	23	12	20	19	6	26
17209	Blood	Salmonella Typhi	MR	6	32	33	34	32	6	22	30	22	19	29	26	29	6
27389	Stool	Salmonella Typhi	MMM	24	28	34	28	32	30	24	34	23	15	22	20	23	23
49251	Stool	Salmonella Typhi	MLK	28	32	38	34	38	34	38	32	23	18	28	24	28	28
37623	Blood	Salmonella Typhi	MCC	6	32	38	31	27	6	24	29	19	15	29	24	27	6
27193	Stool	Salmonella Typhi	MMM	6	34	36	32	34	6	24	28	6	17	26	23	28	6
27668	Blood	Salmonella Typhi	MMM	6	30	26	22	24	6	32	30	24	30	28	28	32	20
27332	Stool	Salmonella Typhi	MMM	30	34	38	38	32	36	19	32	22	17	26	24	28	30
37598	Stool	Salmonella Typhi	MCC	6	34	38	30	36	6	22	25	6	17	24	22	27	6
27737	Blood	Salmonella Typhi	MMM	25	32	34	30	30	6	24	31	6	20	26	25	26	6
17709	Stool	Salmonella Typhi	MR	6	36	40	36	36	6	26	28	6	20	26	24	28	6
38837	Blood	Salmonella Typhi	MCC	6	34	36	32	34	6	24	26	6	19	25	24	28	6
37806	Stool	Salmonella Typhi	MCC	6	32	32	30	32	6	22	26	6	20	26	23	26	6
27750	Stool	Salmonella Typhi	MMM	6	36	44	34	42	6	24	27	6	18	26	24	27	6
39063	Blood	Salmonella Typhi	MCC	26	28	32	28	30	32	26	32	25	15	24	21	23	23
027737_C1	Stool	Salmonella Typhi	MMM	6	36	38	36	32	6	28	34	6	23	25	24	36	6
27962	Blood	Salmonella Typhi	MMM	6	34	38	34	38	6	24	28	6	19	21	24	28	6
48224	Stool	Salmonella Typhi	MLK	26	30	34	28	30	28	27	34	26	15	24	21	25	24
27990	Stool	Salmonella Typhi	MMM	6	35	35	31	34	6	24	31	6	19	29	26	30	6
29109	Blood	Salmonella Typhi	MMM	17	32	31	29	30	31	26	32	29	16	26	25	28	29
29097	Stool	Salmonella Typhi	MMM	32	34	40	34	36	36	38	31	18	16	29	25	24	24
28916	Stool	Salmonella Typhi	MMM	6	36	38	32	30	10	22	25	6	18	24	22	24	6
28966	Stool	Salmonella Typhi	MMM	8	26	34	28	27	9	22	32	22	16	22	22	22	8
49232	Blood	Salmonella Typhi	MLK	6	30	38	32	32	6	22	27	6	18	25	24	25	6
28934	Stool	Salmonella Typhi	MMM	26	28	34	28	30	32	22	34	25	16	22	20	21	23
48979	Stool	Salmonella Typhi	MLK	24	30	32	26	26	30	24	32	25	16	22	20	21	24
48983	Stool	Salmonella Typhi	MLK	10	34	38	32	38	6	22	32	24	16	22	20	6	21
49006	Stool	Salmonella Typhi	MLK	28	30	34	29	32	32	32	31	20	14	25	23	23	24
38838	Stool	Salmonella Typhi	MCC	6	29	28	23	29	28	9	31	21	12	22	20	18	21
28946	Blood	Salmonella Typhi	MMM	16	32	34	31	36	10	20	26	6	15	25	23	26	6
27242	Stool	Salmonella Typhi	MMM	6	30	34	30	28	6	22	25	6	17	23	22	27	6
28728	Blood	Salmonella Typhi	MMM	28	30	34	30	28	30	22	26	18	15	23	21	26	27
22505	Stool	Salmonella Typhi	MMM	27	32	34	30	34	34	20	28	18	17	28	29	29	28
38361	Stool	Salmonella Typhi	MCC	28	28	34	28	32	32	31	32	26	14	25	23	24	24
28397	Blood	Salmonella Typhi	MMM	6	34	38	36	34	6	24	28	6	18	27	24	27	6
48229	Blood	Salmonella Typhi	MLK	26	30	32	28	30	32	26	31	24	11	21	18	25	26
27274	Stool	Salmonella Typhi	MMM	28	32	32	28	34	30	20	25	18	13	22	20	24	25
48262	Blood	Salmonella Typhi	MLK	28	30	34	29	32	32	32	31	20	14	25	23	23	24
28549	Stool	Salmonella Typhi	MMM	28	30	34	26	32	32	32	28	18	15	25	22	23	24
28701	Stool	Salmonella Typhi	MMM	28	32	36	28	34	30	24	33	25	15	23	21	24	27
27292	Stool	Salmonella Typhi	MMM	28	32	36	30	30	32	32	24	16	16	24	24	22	22
48602	Stool	Salmonella Typhi	MLK	26	32	32	28	32	32	32	31`	21	15	25	22	25	26
048262_C1	Stool	Salmonella Typhi	MLK	32	32	32	26	32	32	32	32	25	18	30	26	24	30
27700	Blood	Salmonella Typhi	MMM	6	32	32	34	34	6	22	26	6	20	26	25	27	6
028549_C1	Stool	Salmonella Typhi	MMM	24	28	32	27	32	29	28	28	18	14	24	22	24	24
28556	Stool	Salmonella Typhi	MMM	25	28	31	27	31	29	28	28	18	14	24	22	24	24
48987	Stool	Salmonella Typhi	MLK	30	30	36	30	32	33	34	31	22	16	26	24	26	26
37429	Stool	Salmonella Typhi	MCC	6	34	32	29	32	6	21	31	6	11	25	21	20	24
28097	Stool	Salmonella Typhi	MMM	29	32	32	30	34	33	26	33	26	14	24	22	27	28
28929	Stool	Salmonella Typhi	MMM	28	32	34	30	34	34	20	32	20	15	26	24	28	28
39056	Blood	Salmonella Typhi	MCC	11	32	34	32	30	6	22	27	6	18	26	26	27	6
