# Supplementary material for: Typhoidal salmonella disease in Mukuru informal settlement, Nairobi Kenya; carriage, diversity, and antimicrobial resistant genes
Source: PLoS One. 2024 Feb 23;19(2):e0298635. doi: 10.1371/journal.pone.0298635 (PMC10889635; doi:10.1371/journal.pone.0298635)
Supplement: S2 File — (XLSX) [file pone.0298635.s002.xlsx]

## Sheet: Sheet1
Study_ID	Recruitment_facility	Participant_type	Gender	Typhoid	Specimen_collected
48257	MLK	Contact	Male	Positive	Stool
28400	MMM	Contact	Female	Positive	Stool
28209	MMM	Contact	Male	Positive	Stool
22505	MMM	0ut-patient	Female	Positive	Blood & Stool
42699	MLK	0ut-patient	Male	Negative	Blood & Stool
38364	MCC	0ut-patient	Female	Negative	Blood & Stool
22501	MMM	0ut-patient	Male	Negative	Blood & Stool
22524	MMM	0ut-patient	Female	Negative	Blood & Stool
48108	MLK	0ut-patient	Male	Negative	Blood & Stool
48107	MLK	0ut-patient	Male	Negative	Blood & Stool
48262	MLK	0ut-patient	Male	Positive	Blood & Stool
18276	MR	0ut-patient	Female	Negative	Blood & Stool
38363	MCC	0ut-patient	Female	Negative	Blood & Stool
28090	MMM	0ut-patient	Male	Negative	Blood & Stool
48261	MLK	0ut-patient	Male	Negative	Blood & Stool
18275	MR	0ut-patient	Female	Negative	Blood & Stool
18274	MR	0ut-patient	Male	Negative	Blood & Stool
28071	MMM	0ut-patient	Female	Negative	Blood & Stool
38362	MCC	0ut-patient	Female	Negative	Blood & Stool
48260	MLK	0ut-patient	Male	Negative	Blood & Stool
38361	MCC	0ut-patient	Male	Positive	Blood & Stool
28379	MMM	0ut-patient	Male	Negative	Blood & Stool
48258	MLK	0ut-patient	Male	Negative	Blood & Stool
48259	MLK	0ut-patient	Male	Negative	Blood & Stool
28412	MMM	0ut-patient	Female	Negative	Blood & Stool
28076	MMM	0ut-patient	Female	Negative	Blood & Stool
28092	MMM	0ut-patient	Female	Negative	Blood & Stool
28205	MMM	0ut-patient	Female	Negative	Blood & Stool
38360	MCC	0ut-patient	Male	Negative	Blood & Stool
48257	MLK	0ut-patient	Male	Negative	Blood & Stool
38359	MCC	0ut-patient	Male	Negative	Blood & Stool
28089	MMM	0ut-patient	Female	Negative	Blood & Stool
48256	MLK	0ut-patient	Female	Negative	Blood & Stool
28385	MMM	0ut-patient	Female	Negative	Blood & Stool
48255	MLK	0ut-patient	Female	Negative	Blood & Stool
18273	MR	0ut-patient	Male	Negative	Blood & Stool
28386	MMM	0ut-patient	Female	Negative	Blood & Stool
48254	MLK	0ut-patient	Female	Negative	Blood & Stool
38358	MCC	0ut-patient	Male	Negative	Blood & Stool
28383	MMM	0ut-patient	Female	Negative	Blood & Stool
48253	MLK	0ut-patient	Male	Negative	Blood & Stool
18272	MR	0ut-patient	Male	Negative	Blood & Stool
38357	MCC	0ut-patient	Male	Negative	Blood & Stool
28400	MMM	0ut-patient	Female	Negative	Blood & Stool
48252	MLK	0ut-patient	Female	Negative	Blood & Stool
18271	MR	Contact	Female	Negative	Stool
38356	MCC	0ut-patient	Female	Negative	Blood & Stool
38355	MCC	0ut-patient	Female	Negative	Blood & Stool
18270	MR	Contact	Female	Negative	Stool
38354	MCC	0ut-patient	Male	Negative	Blood & Stool
48251	MLK	0ut-patient	Female	Negative	Blood & Stool
28165	MMM	0ut-patient	Female	Negative	Blood & Stool
48250	MLK	0ut-patient	Male	Negative	Blood & Stool
28095	MMM	0ut-patient	Female	Negative	Blood & Stool
18269	MR	0ut-patient	Male	Negative	Blood & Stool
28060	MMM	0ut-patient	Male	Negative	Blood & Stool
48249	MLK	0ut-patient	Male	Negative	Blood & Stool
28096	MMM	0ut-patient	Female	Negative	Blood & Stool
48248	MLK	0ut-patient	Male	Negative	Blood & Stool
28549	MMM	0ut-patient	Female	Positive	Blood & Stool
28550	MMM	0ut-patient	Female	Negative	Blood & Stool
48247	MLK	0ut-patient	Female	Negative	Blood & Stool
28093	MMM	0ut-patient	Male	Negative	Blood & Stool
48246	MLK	0ut-patient	Female	Negative	Blood & Stool
28094	MMM	0ut-patient	Female	Negative	Blood & Stool
28097	MMM	0ut-patient	Male	Positive	Blood & Stool
28063	MMM	0ut-patient	Male	Negative	Blood & Stool
48245	MLK	0ut-patient	Male	Negative	Blood & Stool
48244	MLK	0ut-patient	Female	Negative	Blood & Stool
28091	MMM	0ut-patient	Male	Negative	Blood & Stool
28397	MMM	0ut-patient	Female	Positive	Blood & Stool
48243	MLK	0ut-patient	Male	Negative	Blood & Stool
48242	MLK	0ut-patient	Female	Negative	Blood & Stool
48241	MLK	0ut-patient	Male	Negative	Blood & Stool
48240	MLK	0ut-patient	Female	Negative	Blood & Stool
18266	MR	0ut-patient	Male	Negative	Blood & Stool
18268	MR	0ut-patient	Female	Negative	Blood & Stool
18265	MR	0ut-patient	Male	Negative	Blood & Stool
38353	MCC	0ut-patient	Female	Negative	Blood & Stool
18263	MR	0ut-patient	Male	Negative	Blood & Stool
48239	MLK	0ut-patient	Female	Negative	Blood & Stool
28556	MMM	0ut-patient	Female	Positive	Blood & Stool
28170	MMM	0ut-patient	Female	Negative	Blood & Stool
38352	MCC	0ut-patient	Male	Negative	Blood & Stool
48238	MLK	0ut-patient	Male	Negative	Blood & Stool
18264	MR	Contact	Female	Negative	Stool
48236	MLK	0ut-patient	Male	Negative	Blood & Stool
38351	MCC	0ut-patient	Female	Negative	Blood & Stool
48237	MLK	0ut-patient	Male	Negative	Blood & Stool
28167	MMM	0ut-patient	Male	Negative	Blood & Stool
28077	MMM	0ut-patient	Male	Negative	Blood & Stool
38350	MCC	0ut-patient	Male	Negative	Blood & Stool
38349	MCC	0ut-patient	Female	Negative	Blood & Stool
48235	MLK	0ut-patient	Female	Negative	Blood & Stool
48233	MLK	0ut-patient	Female	Negative	Blood & Stool
18689	MR	0ut-patient	Male	Negative	Blood & Stool
48232	MLK	0ut-patient	Male	Negative	Blood & Stool
18688	MR	0ut-patient	Female	Negative	Blood & Stool
48231	MLK	0ut-patient	Male	Negative	Blood & Stool
48230	MLK	0ut-patient	Male	Negative	Blood & Stool
28154	MMM	0ut-patient	Male	Negative	Blood & Stool
38348	MCC	0ut-patient	Female	Negative	Blood & Stool
28059	MMM	0ut-patient	Male	Negative	Blood & Stool
38347	MCC	0ut-patient	Female	Negative	Blood & Stool
28172	MMM	0ut-patient	Female	Negative	Blood & Stool
48229	MLK	0ut-patient	Male	Positive	Blood & Stool
28168	MMM	0ut-patient	Female	Negative	Blood & Stool
48226	MLK	0ut-patient	Female	Negative	Blood & Stool
38346	MCC	0ut-patient	Male	Negative	Blood & Stool
28169	MMM	0ut-patient	Male	Negative	Blood & Stool
28079	MMM	0ut-patient	Female	Negative	Blood & Stool
28078	MMM	0ut-patient	Male	Negative	Blood & Stool
28153	MMM	0ut-patient	Male	Negative	Blood & Stool
28088	MMM	0ut-patient	Male	Negative	Blood & Stool
48225	MLK	0ut-patient	Male	Negative	Blood & Stool
18690	MR	0ut-patient	Male	Negative	Blood & Stool
38345	MCC	0ut-patient	Male	Negative	Blood & Stool
38344	MCC	0ut-patient	Female	Negative	Blood & Stool
28087	MMM	0ut-patient	Male	Negative	Blood & Stool
28085	MMM	0ut-patient	Male	Negative	Blood & Stool
38343	MCC	0ut-patient	Male	Negative	Blood & Stool
38342	MCC	0ut-patient	Female	Negative	Blood & Stool
48224	MLK	0ut-patient	Female	Positive	Blood & Stool
28083	MMM	0ut-patient	Male	Negative	Blood & Stool
18664	MR	0ut-patient	Male	Negative	Blood & Stool
28372	MMM	0ut-patient	Female	Negative	Blood & Stool
28375	MMM	0ut-patient	Male	Negative	Blood & Stool
48420	MLK	0ut-patient	Female	Negative	Blood & Stool
28533	MMM	0ut-patient	Male	Negative	Blood & Stool
18904	MR	Contact	Female	Negative	Stool
28528	MMM	0ut-patient	Female	Negative	Blood & Stool
48608	MLK	0ut-patient	Male	Negative	Blood & Stool
48607	MLK	0ut-patient	Male	Negative	Blood & Stool
48606	MLK	0ut-patient	Male	Negative	Blood & Stool
38479	MCC	0ut-patient	Female	Negative	Blood & Stool
48605	MLK	0ut-patient	Male	Negative	Blood & Stool
28526	MMM	0ut-patient	Female	Negative	Blood & Stool
48603	MLK	0ut-patient	Male	Negative	Blood & Stool
48604	MLK	0ut-patient	Male	Negative	Blood & Stool
28525	MMM	0ut-patient	Female	Negative	Blood & Stool
48602	MLK	0ut-patient	Male	Positive	Blood & Stool
18902	MR	0ut-patient	Female	Negative	Blood & Stool
28728	MMM	0ut-patient	Male	Positive	Blood & Stool
48601	MLK	0ut-patient	Female	Negative	Blood & Stool
48599	MLK	0ut-patient	Male	Negative	Blood & Stool
28522	MMM	0ut-patient	Male	Negative	Blood & Stool
18901	MR	0ut-patient	Male	Negative	Blood & Stool
28523	MMM	0ut-patient	Female	Negative	Blood & Stool
28524	MMM	0ut-patient	Male	Negative	Blood & Stool
38849	MCC	0ut-patient	Male	Negative	Blood & Stool
48790	MLK	0ut-patient	Male	Negative	Blood & Stool
38847	MCC	0ut-patient	Female	Negative	Blood & Stool
38848	MCC	0ut-patient	Female	Negative	Blood & Stool
38846	MCC	0ut-patient	Male	Negative	Blood & Stool
28563	MMM	0ut-patient	Female	Negative	Blood & Stool
28715	MMM	0ut-patient	Male	Negative	Blood & Stool
48789	MLK	0ut-patient	Female	Negative	Blood & Stool
48788	MLK	0ut-patient	Male	Negative	Blood & Stool
18882	MR	0ut-patient	Female	Negative	Blood & Stool
28713	MMM	0ut-patient	Female	Negative	Blood & Stool
28810	MMM	0ut-patient	Male	Negative	Blood & Stool
28716	MMM	0ut-patient	Female	Negative	Blood & Stool
18880	MR	0ut-patient	Female	Negative	Blood & Stool
18878	MR	Contact	Male	Negative	Stool
48787	MLK	0ut-patient	Male	Negative	Blood & Stool
38845	MCC	0ut-patient	Female	Negative	Blood & Stool
28729	MMM	0ut-patient	Male	Negative	Blood & Stool
48786	MLK	0ut-patient	Male	Negative	Blood & Stool
28730	MMM	0ut-patient	Male	Negative	Blood & Stool
28945	MMM	0ut-patient	Male	Negative	Blood & Stool
28714	MMM	0ut-patient	Female	Negative	Blood & Stool
48785	MLK	0ut-patient	Female	Negative	Blood & Stool
28732	MMM	0ut-patient	Female	Negative	Blood & Stool
18879	MR	0ut-patient	Female	Negative	Blood & Stool
28731	MMM	0ut-patient	Female	Negative	Blood & Stool
38844	MCC	0ut-patient	Female	Negative	Blood & Stool
38843	MCC	0ut-patient	Female	Negative	Blood & Stool
18877	MR	0ut-patient	Female	Negative	Blood & Stool
48784	MLK	0ut-patient	Male	Negative	Blood & Stool
38842	MCC	0ut-patient	Female	Negative	Blood & Stool
18876	MR	0ut-patient	Female	Negative	Blood & Stool
28711	MMM	0ut-patient	Female	Negative	Blood & Stool
28745	MMM	0ut-patient	Male	Negative	Blood & Stool
48783	MLK	Contact	Male	Negative	Stool
28746	MMM	0ut-patient	Male	Negative	Blood & Stool
38841	MCC	0ut-patient	Male	Negative	Blood & Stool
28960	MMM	0ut-patient	Male	Negative	Blood & Stool
48782	MLK	0ut-patient	Female	Negative	Blood & Stool
28744	MMM	0ut-patient	Female	Negative	Blood & Stool
48781	MLK	0ut-patient	Male	Negative	Blood & Stool
48780	MLK	0ut-patient	Female	Negative	Blood & Stool
28962	MMM	0ut-patient	Male	Negative	Blood & Stool
38840	MCC	0ut-patient	Male	Negative	Blood & Stool
18875	MR	0ut-patient	Female	Negative	Blood & Stool
48779	MLK	0ut-patient	Female	Negative	Blood & Stool
38839	MCC	0ut-patient	Female	Negative	Blood & Stool
18881	MR	Contact	Male	Negative	Stool
38838	MCC	0ut-patient	Male	Positive	Blood & Stool
28743	MMM	0ut-patient	Female	Negative	Blood & Stool
28741	MMM	0ut-patient	Female	Negative	Blood & Stool
38837	MCC	0ut-patient	Male	Positive	Blood & Stool
48777	MLK	0ut-patient	Male	Negative	Blood & Stool
18874	MR	0ut-patient	Male	Negative	Blood & Stool
49009	MLK	0ut-patient	Female	Negative	Blood & Stool
18864	MR	0ut-patient	Female	Negative	Blood & Stool
49008	MLK	0ut-patient	Female	Negative	Blood & Stool
49007	MLK	0ut-patient	Male	Negative	Blood & Stool
38815	MCC	0ut-patient	Female	Negative	Blood & Stool
38814	MCC	0ut-patient	Male	Negative	Blood & Stool
28709	MMM	0ut-patient	Male	Negative	Blood & Stool
38813	MCC	0ut-patient	Male	Negative	Blood & Stool
28703	MMM	0ut-patient	Male	Negative	Blood & Stool
38812	MCC	0ut-patient	Male	Negative	Blood & Stool
38809	MCC	0ut-patient	Male	Negative	Blood & Stool
38811	MCC	0ut-patient	Male	Negative	Blood & Stool
28952	MMM	0ut-patient	Male	Negative	Blood & Stool
28950	MMM	0ut-patient	Male	Negative	Blood & Stool
28691	MMM	0ut-patient	Female	Negative	Blood & Stool
18863	MR	0ut-patient	Male	Negative	Blood & Stool
49005	MLK	0ut-patient	Female	Negative	Blood & Stool
49006	MLK	0ut-patient	Male	Positive	Blood & Stool
49004	MLK	0ut-patient	Male	Negative	Blood & Stool
28949	MMM	0ut-patient	Female	Negative	Blood & Stool
49003	MLK	0ut-patient	Female	Negative	Blood & Stool
18862	MR	0ut-patient	Male	Negative	Blood & Stool
49002	MLK	0ut-patient	Male	Negative	Blood & Stool
38808	MCC	0ut-patient	Female	Negative	Blood & Stool
49001	MLK	0ut-patient	Female	Negative	Blood & Stool
28700	MMM	0ut-patient	Female	Negative	Blood & Stool
28762	MMM	0ut-patient	Male	Negative	Blood & Stool
49000	MLK	Contact	Female	Negative	Stool
48999	MLK	0ut-patient	Female	Negative	Blood & Stool
28701	MMM	0ut-patient	Female	Positive	Blood & Stool
48998	MLK	0ut-patient	Male	Negative	Blood & Stool
38807	MCC	0ut-patient	Female	Negative	Blood & Stool
28947	MMM	0ut-patient	Female	Negative	Blood & Stool
48997	MLK	0ut-patient	Female	Negative	Blood & Stool
18860	MR	0ut-patient	Male	Negative	Blood & Stool
18859	MR	0ut-patient	Male	Negative	Blood & Stool
38806	MCC	0ut-patient	Female	Negative	Blood & Stool
48996	MLK	0ut-patient	Female	Negative	Blood & Stool
38805	MCC	0ut-patient	Female	Negative	Blood & Stool
18858	MR	0ut-patient	Male	Negative	Blood & Stool
39070	MCC	0ut-patient	Male	Negative	Blood & Stool
39069	MCC	0ut-patient	Female	Negative	Blood & Stool
28946	MMM	0ut-patient	Male	Positive	Blood & Stool
28948	MMM	0ut-patient	Male	Negative	Blood & Stool
39068	MCC	0ut-patient	Male	Negative	Blood & Stool
48995	MLK	0ut-patient	Female	Negative	Blood & Stool
28702	MMM	Contact	Female	Negative	Stool
48993	MLK	Contact	Female	Negative	Stool
18857	MR	Contact	Female	Negative	Stool
48992	MLK	0ut-patient	Female	Negative	Blood & Stool
48991	MLK	0ut-patient	Female	Negative	Blood & Stool
28698	MMM	0ut-patient	Female	Negative	Blood & Stool
48994	MLK	0ut-patient	Female	Negative	Blood & Stool
39067	MCC	0ut-patient	Male	Negative	Blood & Stool
28696	MMM	0ut-patient	Male	Negative	Blood & Stool
28943	MMM	0ut-patient	Male	Negative	Blood & Stool
48990	MLK	0ut-patient	Male	Negative	Blood & Stool
48989	MLK	0ut-patient	Male	Negative	Blood & Stool
28697	MMM	0ut-patient	Female	Negative	Blood & Stool
48988	MLK	0ut-patient	Female	Negative	Blood & Stool
19170	MR	0ut-patient	Female	Negative	Blood & Stool
19169	MR	0ut-patient	Female	Negative	Blood & Stool
48987	MLK	0ut-patient	Male	Positive	Blood & Stool
39065	MCC	0ut-patient	Female	Negative	Blood & Stool
28695	MMM	0ut-patient	Male	Negative	Blood & Stool
28694	MMM	0ut-patient	Female	Negative	Blood & Stool
39064	MCC	0ut-patient	Female	Negative	Blood & Stool
39063	MCC	0ut-patient	Male	Positive	Blood & Stool
28772	MMM	0ut-patient	Male	Negative	Blood & Stool
19168	MR	0ut-patient	Male	Negative	Blood & Stool
39062	MCC	0ut-patient	Female	Negative	Blood & Stool
39061	MCC	0ut-patient	Female	Negative	Blood & Stool
28963	MMM	0ut-patient	Female	Negative	Blood & Stool
48986	MLK	0ut-patient	Female	Negative	Blood & Stool
28944	MMM	0ut-patient	Male	Negative	Blood & Stool
28941	MMM	0ut-patient	Female	Negative	Blood & Stool
29080	MMM	0ut-patient	Female	Negative	Blood & Stool
48985	MLK	0ut-patient	Female	Negative	Blood & Stool
48984	MLK	0ut-patient	Male	Negative	Blood & Stool
48982	MLK	0ut-patient	Male	Negative	Blood & Stool
48983	MLK	0ut-patient	Female	Positive	Blood & Stool
28935	MMM	0ut-patient	Male	Negative	Blood & Stool
39060	MCC	0ut-patient	Female	Negative	Blood & Stool
28942	MMM	0ut-patient	Male	Negative	Blood & Stool
28938	MMM	0ut-patient	Male	Negative	Blood & Stool
29092	MMM	0ut-patient	Female	Negative	Blood & Stool
28939	MMM	0ut-patient	Female	Negative	Blood & Stool
28940	MMM	0ut-patient	Female	Negative	Blood & Stool
19135	MR	0ut-patient	Female	Negative	Blood & Stool
48981	MLK	0ut-patient	Female	Negative	Blood & Stool
29074	MMM	0ut-patient	Female	Negative	Blood & Stool
19134	MR	0ut-patient	Female	Negative	Blood & Stool
28937	MMM	0ut-patient	Male	Negative	Blood & Stool
48980	MLK	0ut-patient	Female	Negative	Blood & Stool
19167	MR	0ut-patient	Male	Negative	Blood & Stool
48979	MLK	0ut-patient	Female	Positive	Blood & Stool
28930	MMM	0ut-patient	Male	Negative	Blood & Stool
48975	MLK	0ut-patient	Female	Negative	Blood & Stool
29075	MMM	0ut-patient	Female	Negative	Blood & Stool
28936	MMM	0ut-patient	Male	Negative	Blood & Stool
28933	MMM	0ut-patient	Female	Negative	Blood & Stool
48978	MLK	0ut-patient	Female	Negative	Blood & Stool
39059	MCC	0ut-patient	Female	Negative	Blood & Stool
28934	MMM	0ut-patient	Male	Positive	Blood & Stool
28932	MMM	0ut-patient	Female	Negative	Blood & Stool
48977	MLK	0ut-patient	Male	Negative	Blood & Stool
28931	MMM	0ut-patient	Male	Negative	Blood & Stool
48976	MLK	0ut-patient	Male	Negative	Blood & Stool
39058	MCC	0ut-patient	Male	Negative	Blood & Stool
29076	MMM	0ut-patient	Female	Negative	Blood & Stool
39057	MCC	0ut-patient	Male	Negative	Blood & Stool
18861	MR	0ut-patient	Male	Negative	Blood & Stool
28924	MMM	0ut-patient	Female	Negative	Blood & Stool
48974	MLK	0ut-patient	Female	Negative	Blood & Stool
29078	MMM	0ut-patient	Female	Negative	Blood & Stool
28929	MMM	0ut-patient	Female	Positive	Blood & Stool
19166	MR	0ut-patient	Male	Negative	Blood & Stool
28923	MMM	0ut-patient	Female	Negative	Blood & Stool
39056	MCC	0ut-patient	Male	Positive	Blood & Stool
48973	MLK	Contact	Male	Negative	Stool
48972	MLK	0ut-patient	Male	Negative	Blood & Stool
19165	MR	0ut-patient	Female	Negative	Blood & Stool
39047	MCC	0ut-patient	Female	Negative	Blood & Stool
39055	MCC	0ut-patient	Male	Negative	Blood & Stool
39054	MCC	0ut-patient	Female	Negative	Blood & Stool
48971	MLK	0ut-patient	Female	Negative	Blood & Stool
39053	MCC	0ut-patient	Male	Negative	Blood & Stool
39051	MCC	0ut-patient	Female	Negative	Blood & Stool
28910	MMM	0ut-patient	Female	Negative	Blood & Stool
39052	MCC	0ut-patient	Female	Negative	Blood & Stool
48970	MLK	0ut-patient	Female	Negative	Blood & Stool
29105	MMM	0ut-patient	Female	Negative	Blood & Stool
29108	MMM	0ut-patient	Male	Negative	Blood & Stool
39050	MCC	0ut-patient	Male	Negative	Blood & Stool
29106	MMM	0ut-patient	Male	Negative	Blood & Stool
39049	MCC	0ut-patient	Male	Negative	Blood & Stool
19164	MR	0ut-patient	Male	Negative	Blood & Stool
39048	MCC	0ut-patient	Female	Negative	Blood & Stool
39046	MCC	0ut-patient	Female	Negative	Blood & Stool
39045	MCC	0ut-patient	Female	Negative	Blood & Stool
19163	MR	0ut-patient	Male	Negative	Blood & Stool
39044	MCC	Contact	Female	Negative	Stool
19162	MR	0ut-patient	Male	Negative	Blood & Stool
39043	MCC	0ut-patient	Female	Negative	Blood & Stool
28964	MMM	0ut-patient	Male	Negative	Blood & Stool
19161	MR	0ut-patient	Male	Negative	Blood & Stool
28912	MMM	0ut-patient	Male	Negative	Blood & Stool
39042	MCC	0ut-patient	Female	Negative	Blood & Stool
19160	MR	0ut-patient	Male	Negative	Blood & Stool
39041	MCC	0ut-patient	Female	Negative	Blood & Stool
48763	MLK	0ut-patient	Female	Negative	Blood & Stool
28919	MMM	0ut-patient	Female	Negative	Blood & Stool
28911	MMM	0ut-patient	Male	Negative	Blood & Stool
28920	MMM	0ut-patient	Female	Negative	Blood & Stool
39040	MCC	0ut-patient	Female	Negative	Blood & Stool
28921	MMM	0ut-patient	Male	Negative	Blood & Stool
39039	MCC	0ut-patient	Male	Negative	Blood & Stool
48761	MLK	0ut-patient	Female	Negative	Blood & Stool
28914	MMM	0ut-patient	Male	Negative	Blood & Stool
48760	MLK	0ut-patient	Female	Negative	Blood & Stool
48758	MLK	0ut-patient	Female	Negative	Blood & Stool
28913	MMM	0ut-patient	Female	Negative	Blood & Stool
39037	MCC	0ut-patient	Male	Negative	Blood & Stool
48759	MLK	Contact	Male	Negative	Stool
19159	MR	Contact	Male	Negative	Stool
39036	MCC	0ut-patient	Female	Negative	Blood & Stool
28916	MMM	0ut-patient	Female	Positive	Blood & Stool
19156	MR	0ut-patient	Male	Negative	Blood & Stool
48757	MLK	0ut-patient	Male	Negative	Blood & Stool
28915	MMM	0ut-patient	Female	Negative	Blood & Stool
48756	MLK	0ut-patient	Female	Negative	Blood & Stool
28918	MMM	0ut-patient	Male	Negative	Blood & Stool
19157	MR	0ut-patient	Female	Negative	Blood & Stool
28917	MMM	0ut-patient	Male	Negative	Blood & Stool
19158	MR	0ut-patient	Male	Negative	Blood & Stool
48755	MLK	0ut-patient	Male	Negative	Blood & Stool
28928	MMM	0ut-patient	Female	Negative	Blood & Stool
39035	MCC	0ut-patient	Male	Negative	Blood & Stool
28922	MMM	0ut-patient	Female	Negative	Blood & Stool
48754	MLK	0ut-patient	Male	Negative	Blood & Stool
39034	MCC	0ut-patient	Female	Negative	Blood & Stool
48753	MLK	0ut-patient	Female	Negative	Blood & Stool
19155	MR	0ut-patient	Male	Negative	Blood & Stool
19154	MR	0ut-patient	Male	Negative	Blood & Stool
19153	MR	0ut-patient	Male	Negative	Blood & Stool
48969	MLK	Contact	Female	Negative	Stool
19152	MR	0ut-patient	Male	Negative	Blood & Stool
29077	MMM	0ut-patient	Male	Negative	Blood & Stool
39033	MCC	0ut-patient	Female	Negative	Blood & Stool
19151	MR	0ut-patient	Female	Negative	Blood & Stool
48968	MLK	0ut-patient	Female	Negative	Blood & Stool
29107	MMM	0ut-patient	Male	Negative	Blood & Stool
29091	MMM	0ut-patient	Male	Negative	Blood & Stool
49244	MLK	0ut-patient	Male	Negative	Blood & Stool
19150	MR	0ut-patient	Male	Negative	Blood & Stool
29085	MMM	0ut-patient	Male	Negative	Blood & Stool
19148	MR	0ut-patient	Male	Negative	Blood & Stool
48967	MLK	0ut-patient	Female	Negative	Blood & Stool
29120	MMM	0ut-patient	Male	Negative	Blood & Stool
19147	MR	0ut-patient	Female	Negative	Blood & Stool
29073	MMM	0ut-patient	Male	Negative	Blood & Stool
39032	MCC	Contact	Male	Negative	Stool
29118	MMM	0ut-patient	Male	Negative	Blood & Stool
19146	MR	0ut-patient	Female	Negative	Blood & Stool
29119	MMM	0ut-patient	Male	Negative	Blood & Stool
49243	MLK	0ut-patient	Female	Negative	Blood & Stool
39031	MCC	0ut-patient	Male	Negative	Blood & Stool
29027	MMM	0ut-patient	Male	Negative	Blood & Stool
49242	MLK	0ut-patient	Female	Negative	Blood & Stool
49241	MLK	0ut-patient	Male	Negative	Blood & Stool
49240	MLK	0ut-patient	Male	Negative	Blood & Stool
49239	MLK	0ut-patient	Male	Negative	Blood & Stool
39030	MCC	0ut-patient	Female	Negative	Blood & Stool
29110	MMM	0ut-patient	Female	Negative	Blood & Stool
49238	MLK	Contact	Female	Negative	Stool
28965	MMM	0ut-patient	Male	Negative	Blood & Stool
28966	MMM	0ut-patient	Female	Positive	Blood & Stool
28909	MMM	0ut-patient	Female	Negative	Blood & Stool
28907	MMM	0ut-patient	Female	Negative	Blood & Stool
28908	MMM	0ut-patient	Female	Negative	Blood & Stool
39029	MCC	0ut-patient	Female	Negative	Blood & Stool
49237	MLK	0ut-patient	Male	Negative	Blood & Stool
19145	MR	0ut-patient	Female	Negative	Blood & Stool
19144	MR	0ut-patient	Female	Negative	Blood & Stool
29083	MMM	0ut-patient	Female	Negative	Blood & Stool
49236	MLK	0ut-patient	Male	Negative	Blood & Stool
29082	MMM	0ut-patient	Male	Negative	Blood & Stool
39028	MCC	0ut-patient	Male	Negative	Blood & Stool
49234	MLK	0ut-patient	Male	Negative	Blood & Stool
29081	MMM	0ut-patient	Female	Negative	Blood & Stool
39026	MCC	0ut-patient	Male	Negative	Blood & Stool
29079	MMM	0ut-patient	Female	Negative	Blood & Stool
49235	MLK	0ut-patient	Male	Negative	Blood & Stool
39025	MCC	0ut-patient	Female	Negative	Blood & Stool
19139	MR	0ut-patient	Male	Negative	Blood & Stool
49233	MLK	0ut-patient	Male	Negative	Blood & Stool
19138	MR	0ut-patient	Male	Negative	Blood & Stool
49232	MLK	0ut-patient	Female	Positive	Blood & Stool
29093	MMM	0ut-patient	Female	Negative	Blood & Stool
29094	MMM	0ut-patient	Female	Negative	Blood & Stool
19137	MR	0ut-patient	Female	Negative	Blood & Stool
19136	MR	0ut-patient	Female	Negative	Blood & Stool
49230	MLK	0ut-patient	Male	Negative	Blood & Stool
29096	MMM	0ut-patient	Male	Negative	Blood & Stool
29095	MMM	0ut-patient	Female	Negative	Blood & Stool
49229	MR	0ut-patient	Male	Negative	Blood & Stool
19149	MR	0ut-patient	Female	Negative	Blood & Stool
29116	MMM	0ut-patient	Female	Negative	Blood & Stool
39024	MCC	0ut-patient	Female	Negative	Blood & Stool
49227	MLK	0ut-patient	Female	Negative	Blood & Stool
29117	MMM	0ut-patient	Female	Negative	Blood & Stool
29115	MMM	0ut-patient	Female	Negative	Blood & Stool
29113	MMM	0ut-patient	Male	Negative	Blood & Stool
49228	MLK	0ut-patient	Female	Negative	Blood & Stool
29099	MMM	0ut-patient	Female	Negative	Blood & Stool
19143	MR	0ut-patient	Female	Negative	Blood & Stool
29098	MMM	0ut-patient	Male	Negative	Blood & Stool
29097	MMM	0ut-patient	Female	Positive	Blood & Stool
39023	MCC	0ut-patient	Male	Negative	Blood & Stool
39022	MCC	0ut-patient	Female	Negative	Blood & Stool
39021	MCC	0ut-patient	Male	Negative	Blood & Stool
29114	MMM	0ut-patient	Female	Negative	Blood & Stool
19142	MR	0ut-patient	Female	Negative	Blood & Stool
39019	MCC	0ut-patient	Female	Negative	Blood & Stool
29100	MMM	0ut-patient	Male	Negative	Blood & Stool
27674	MMM	0ut-patient	Male	Negative	Blood & Stool
49231	MLK	0ut-patient	Female	Negative	Blood & Stool
39017	MCC	0ut-patient	Female	Negative	Blood & Stool
19141	MR	0ut-patient	Male	Negative	Blood & Stool
49246	MLK	0ut-patient	Male	Negative	Blood & Stool
49226	MLK	0ut-patient	Female	Negative	Blood & Stool
39018	MCC	0ut-patient	Male	Negative	Blood & Stool
29109	MMM	0ut-patient	Male	Positive	Blood & Stool
19140	MR	0ut-patient	Male	Negative	Blood & Stool
29112	MMM	0ut-patient	Female	Negative	Blood & Stool
29102	MMM	0ut-patient	Male	Negative	Blood & Stool
39222	MCC	0ut-patient	Male	Negative	Blood & Stool
19133	MR	Contact	Male	Negative	Stool
19132	MR	0ut-patient	Female	Negative	Blood & Stool
29101	MMM	0ut-patient	Male	Negative	Blood & Stool
49225	MLK	Contact	Female	Negative	Stool
27990	MMM	0ut-patient	Female	Positive	Blood & Stool
39220	MCC	0ut-patient	Male	Negative	Blood & Stool
29103	MMM	0ut-patient	Female	Negative	Blood & Stool
27989	MMM	0ut-patient	Female	Negative	Blood & Stool
49224	MLK	0ut-patient	Male	Negative	Blood & Stool
39219	MCC	0ut-patient	Female	Negative	Blood & Stool
27988	MMM	0ut-patient	Male	Negative	Blood & Stool
19131	MR	0ut-patient	Male	Negative	Blood & Stool
39218	MCC	0ut-patient	Female	Negative	Blood & Stool
19129	MR	0ut-patient	Female	Negative	Blood & Stool
19130	MR	0ut-patient	Female	Negative	Blood & Stool
29104	MMM	0ut-patient	Male	Negative	Blood & Stool
39217	MCC	0ut-patient	Female	Negative	Blood & Stool
19128	MR	0ut-patient	Male	Negative	Blood & Stool
49245	MLK	0ut-patient	Male	Negative	Blood & Stool
49249	MLK	0ut-patient	Female	Negative	Blood & Stool
39212	MCC	0ut-patient	Male	Negative	Blood & Stool
27979	MMM	0ut-patient	Male	Negative	Blood & Stool
49251	MLK	0ut-patient	Male	Positive	Blood & Stool
39211	MCC	0ut-patient	Male	Negative	Blood & Stool
39210	MCC	0ut-patient	Female	Negative	Blood & Stool
49253	MLK	0ut-patient	Male	Negative	Blood & Stool
19125	MR	0ut-patient	Female	Negative	Blood & Stool
27993	MMM	0ut-patient	Male	Negative	Blood & Stool
27994	MMM	0ut-patient	Female	Negative	Blood & Stool
27977	MMM	0ut-patient	Male	Negative	Blood & Stool
27964	MMM	0ut-patient	Female	Negative	Blood & Stool
39209	MCC	0ut-patient	Female	Negative	Blood & Stool
27980	MMM	0ut-patient	Male	Negative	Blood & Stool
49254	MLK	0ut-patient	Male	Negative	Blood & Stool
27978	MMM	0ut-patient	Female	Negative	Blood & Stool
39207	MCC	0ut-patient	Female	Negative	Blood & Stool
39208	MCC	0ut-patient	Male	Negative	Blood & Stool
49269	MLK	0ut-patient	Male	Negative	Blood & Stool
27966	MMM	0ut-patient	Female	Negative	Blood & Stool
27995	MMM	0ut-patient	Male	Negative	Blood & Stool
39206	MCC	Contact	Female	Negative	Stool
27975	MMM	0ut-patient	Female	Negative	Blood & Stool
19124	MR	0ut-patient	Male	Negative	Blood & Stool
39205	MCC	0ut-patient	Female	Negative	Blood & Stool
27991	MMM	0ut-patient	Male	Negative	Blood & Stool
19123	MR	0ut-patient	Male	Negative	Blood & Stool
49270	MLK	In-patient	Female	Negative	Blood & Stool
39204	MCC	0ut-patient	Female	Negative	Blood & Stool
29084	MMM	0ut-patient	Female	Negative	Blood & Stool
39203	MCC	0ut-patient	Male	Negative	Blood & Stool
39202	MCC	0ut-patient	Female	Negative	Blood & Stool
29088	MMM	0ut-patient	Male	Negative	Blood & Stool
39199	MCC	0ut-patient	Female	Negative	Blood & Stool
39201	MCC	0ut-patient	Female	Negative	Blood & Stool
29086	MMM	0ut-patient	Male	Negative	Blood & Stool
39200	MCC	0ut-patient	Female	Negative	Blood & Stool
27997	MMM	0ut-patient	Male	Negative	Blood & Stool
19122	MR	0ut-patient	Female	Negative	Blood & Stool
29087	MMM	0ut-patient	Female	Negative	Blood & Stool
27976	MMM	0ut-patient	Male	Negative	Blood & Stool
19188	MR	0ut-patient	Female	Negative	Blood & Stool
39198	MCC	0ut-patient	Female	Negative	Blood & Stool
29090	MMM	0ut-patient	Male	Negative	Blood & Stool
39197	MCC	0ut-patient	Male	Negative	Blood & Stool
29089	MMM	0ut-patient	Female	Negative	Blood & Stool
39196	MCC	0ut-patient	Male	Negative	Blood & Stool
49267	MLK	0ut-patient	Male	Negative	Blood & Stool
27917	MMM	0ut-patient	Female	Negative	Blood & Stool
17940	MR	0ut-patient	Female	Negative	Blood & Stool
49268	MLK	0ut-patient	Female	Negative	Blood & Stool
39195	MCC	0ut-patient	Female	Negative	Blood & Stool
49278	MLK	Contact	Female	Negative	Stool
49277	MLK	0ut-patient	Male	Negative	Blood & Stool
39189	MCC	0ut-patient	Female	Negative	Blood & Stool
49255	MLK	0ut-patient	Female	Negative	Blood & Stool
27915	MMM	0ut-patient	Male	Negative	Blood & Stool
17939	MR	0ut-patient	Female	Negative	Blood & Stool
27920	MMM	0ut-patient	Male	Negative	Blood & Stool
39194	MCC	0ut-patient	Female	Negative	Blood & Stool
39193	MCC	Contact	Female	Negative	Stool
17938	MR	0ut-patient	Female	Negative	Blood & Stool
39192	MCC	0ut-patient	Male	Negative	Blood & Stool
39190	MCC	0ut-patient	Female	Negative	Blood & Stool
39191	MCC	0ut-patient	Male	Negative	Blood & Stool
27911	MMM	0ut-patient	Female	Negative	Blood & Stool
27974	MMM	0ut-patient	Female	Negative	Blood & Stool
29071	MMM	0ut-patient	Female	Negative	Blood & Stool
49256	MLK	0ut-patient	Female	Negative	Blood & Stool
39186	MCC	0ut-patient	Male	Negative	Blood & Stool
17934	MR	Contact	Male	Negative	Stool
19121	MR	0ut-patient	Male	Negative	Blood & Stool
39185	MCC	0ut-patient	Male	Negative	Blood & Stool
39184	MCC	0ut-patient	Male	Negative	Blood & Stool
17933	MR	0ut-patient	Female	Negative	Blood & Stool
27973	MMM	0ut-patient	Male	Negative	Blood & Stool
39183	MCC	0ut-patient	Female	Negative	Blood & Stool
29072	MMM	0ut-patient	Male	Negative	Blood & Stool
27919	MMM	0ut-patient	Male	Negative	Blood & Stool
28000	MMM	0ut-patient	Male	Negative	Blood & Stool
49265	MLK	0ut-patient	Female	Negative	Blood & Stool
27962	MMM	0ut-patient	Female	Positive	Blood & Stool
27961	MMM	0ut-patient	Male	Negative	Blood & Stool
27963	MMM	0ut-patient	Male	Negative	Blood & Stool
17935	MR	0ut-patient	Female	Negative	Blood & Stool
27758	MMM	0ut-patient	Female	Negative	Blood & Stool
37823	MCC	0ut-patient	Male	Negative	Blood & Stool
17849	MR	0ut-patient	Male	Negative	Blood & Stool
27757	MMM	0ut-patient	Male	Negative	Blood & Stool
17848	MR	0ut-patient	Male	Negative	Blood & Stool
17847	MR	0ut-patient	Female	Negative	Blood & Stool
27750	MMM	0ut-patient	Female	Positive	Blood & Stool
37820	MCC	0ut-patient	Female	Negative	Blood & Stool
37821	MCC	0ut-patient	Male	Negative	Blood & Stool
17846	MR	0ut-patient	Male	Negative	Blood & Stool
27760	MMM	0ut-patient	Female	Negative	Blood & Stool
27705	MMM	0ut-patient	Male	Negative	Blood & Stool
37819	MCC	0ut-patient	Female	Negative	Blood & Stool
17845	MR	0ut-patient	Female	Negative	Blood & Stool
37818	MCC	0ut-patient	Male	Negative	Blood & Stool
37817	MCC	0ut-patient	Female	Negative	Blood & Stool
37816	MCC	Contact	Male	Negative	Stool
17843	MR	0ut-patient	Male	Negative	Blood & Stool
17844	MR	0ut-patient	Female	Negative	Blood & Stool
27744	MMM	0ut-patient	Male	Negative	Blood & Stool
27743	MMM	0ut-patient	Male	Negative	Blood & Stool
27745	MMM	0ut-patient	Male	Negative	Blood & Stool
27746	MMM	0ut-patient	Male	Negative	Blood & Stool
27749	MMM	0ut-patient	Female	Negative	Blood & Stool
17842	MR	0ut-patient	Female	Negative	Blood & Stool
27748	MMM	0ut-patient	Male	Negative	Blood & Stool
27747	MMM	0ut-patient	Male	Negative	Blood & Stool
17841	MR	Contact	Male	Negative	Stool
27706	MMM	0ut-patient	Female	Negative	Blood & Stool
27702	MMM	0ut-patient	Male	Negative	Blood & Stool
27700	MMM	0ut-patient	Female	Positive	Blood & Stool
27699	MMM	0ut-patient	Female	Negative	Blood & Stool
27687	MMM	0ut-patient	Female	Negative	Blood & Stool
27690	MMM	0ut-patient	Male	Negative	Blood & Stool
27759	MMM	0ut-patient	Male	Negative	Blood & Stool
27761	MMM	Emergency room	Male	Negative	Blood & Stool
37815	MCC	0ut-patient	Male	Negative	Blood & Stool
37814	MCC	0ut-patient	Female	Negative	Blood & Stool
27762	MMM	0ut-patient	Female	Negative	Blood & Stool
17840	MR	0ut-patient	Male	Negative	Blood & Stool
27764	MMM	0ut-patient	Male	Negative	Blood & Stool
37813	MCC	0ut-patient	Female	Negative	Blood & Stool
37812	MCC	0ut-patient	Male	Negative	Blood & Stool
17839	MR	0ut-patient	Male	Negative	Blood & Stool
17837	MR	0ut-patient	Male	Negative	Blood & Stool
17838	MR	0ut-patient	Female	Negative	Blood & Stool
27765	MMM	0ut-patient	Female	Negative	Blood & Stool
37811	MCC	0ut-patient	Female	Negative	Blood & Stool
27763	MMM	0ut-patient	Male	Negative	Blood & Stool
17836	MR	0ut-patient	Male	Negative	Blood & Stool
37810	MCC	0ut-patient	Female	Negative	Blood & Stool
27692	MMM	0ut-patient	Male	Negative	Blood & Stool
27682	MMM	0ut-patient	Female	Negative	Blood & Stool
37809	MCC	0ut-patient	Female	Negative	Blood & Stool
27766	MMM	0ut-patient	Male	Negative	Blood & Stool
27697	MMM	0ut-patient	Female	Negative	Blood & Stool
17835	MR	0ut-patient	Female	Negative	Blood & Stool
37808	MCC	0ut-patient	Male	Negative	Blood & Stool
27693	MMM	0ut-patient	Male	Negative	Blood & Stool
37807	MCC	0ut-patient	Male	Negative	Blood & Stool
27698	MMM	0ut-patient	Female	Negative	Blood & Stool
17833	MR	0ut-patient	Female	Negative	Blood & Stool
37806	MCC	0ut-patient	Male	Positive	Blood & Stool
17834	MR	0ut-patient	Male	Negative	Blood & Stool
17832	MR	0ut-patient	Female	Negative	Blood & Stool
17831	MR	0ut-patient	Male	Negative	Blood & Stool
17830	MR	0ut-patient	Male	Negative	Blood & Stool
37801	MCC	0ut-patient	Female	Negative	Blood & Stool
37805	MCC	0ut-patient	Female	Negative	Blood & Stool
37804	MCC	0ut-patient	Female	Negative	Blood & Stool
27685	MMM	0ut-patient	Female	Negative	Blood & Stool
37803	MCC	Contact	Male	Negative	Stool
27688	MMM	0ut-patient	Male	Negative	Blood & Stool
27683	MMM	0ut-patient	Male	Negative	Blood & Stool
17828	MR	0ut-patient	Female	Negative	Blood & Stool
17829	MR	0ut-patient	Male	Negative	Blood & Stool
27686	MMM	0ut-patient	Female	Negative	Blood & Stool
37802	MCC	0ut-patient	Male	Negative	Blood & Stool
17827	MR	0ut-patient	Male	Negative	Blood & Stool
37800	MCC	0ut-patient	Female	Negative	Blood & Stool
17726	MR	0ut-patient	Male	Negative	Blood & Stool
37799	MCC	0ut-patient	Male	Negative	Blood & Stool
27696	MMM	0ut-patient	Male	Negative	Blood & Stool
17725	MR	Contact	Male	Negative	Stool
37798	MCC	0ut-patient	Female	Negative	Blood & Stool
17724	MR	0ut-patient	Female	Negative	Blood & Stool
37797	MCC	0ut-patient	Male	Negative	Blood & Stool
27695	MMM	0ut-patient	Female	Negative	Blood & Stool
27755	MMM	0ut-patient	Male	Negative	Blood & Stool
17723	MR	0ut-patient	Male	Negative	Blood & Stool
17722	MR	0ut-patient	Male	Negative	Blood & Stool
27704	MMM	0ut-patient	Female	Negative	Blood & Stool
37796	MCC	0ut-patient	Female	Negative	Blood & Stool
37795	MCC	Contact	Female	Negative	Stool
27754	MMM	0ut-patient	Male	Negative	Blood & Stool
17721	MR	0ut-patient	Female	Negative	Blood & Stool
27734	MMM	0ut-patient	Male	Negative	Blood & Stool
27680	MMM	0ut-patient	Male	Negative	Blood & Stool
27732	MMM	0ut-patient	Female	Negative	Blood & Stool
27675	MMM	0ut-patient	Male	Negative	Blood & Stool
27676	MMM	0ut-patient	Male	Negative	Blood & Stool
27678	MMM	0ut-patient	Female	Negative	Blood & Stool
27677	MMM	0ut-patient	Male	Negative	Blood & Stool
27679	MMM	0ut-patient	Male	Negative	Blood & Stool
17720	MR	0ut-patient	Female	Negative	Blood & Stool
37793	MCC	0ut-patient	Male	Negative	Blood & Stool
37794	MCC	0ut-patient	Female	Negative	Blood & Stool
37792	MCC	0ut-patient	Female	Negative	Blood & Stool
27756	MMM	0ut-patient	Female	Negative	Blood & Stool
37791	MCC	0ut-patient	Male	Negative	Blood & Stool
17719	MR	0ut-patient	Male	Negative	Blood & Stool
37790	MCC	0ut-patient	Male	Negative	Blood & Stool
17718	MR	0ut-patient	Female	Negative	Blood & Stool
27768	MMM	0ut-patient	Male	Negative	Blood & Stool
27776	MMM	0ut-patient	Female	Negative	Blood & Stool
27775	MMM	0ut-patient	Male	Negative	Blood & Stool
27767	MMM	0ut-patient	Male	Negative	Blood & Stool
27774	MMM	0ut-patient	Male	Negative	Blood & Stool
27736	MMM	0ut-patient	Male	Negative	Blood & Stool
37789	MCC	0ut-patient	Male	Negative	Blood & Stool
27773	MMM	0ut-patient	Male	Negative	Blood & Stool
17717	MR	0ut-patient	Male	Negative	Blood & Stool
27564	MMM	0ut-patient	Male	Negative	Blood & Stool
27771	MMM	0ut-patient	Male	Negative	Blood & Stool
37788	MCC	0ut-patient	Male	Negative	Blood & Stool
27772	MMM	0ut-patient	Female	Negative	Blood & Stool
27769	MMM	0ut-patient	Female	Negative	Blood & Stool
27735	MMM	0ut-patient	Male	Negative	Blood & Stool
37787	MCC	0ut-patient	Female	Negative	Blood & Stool
37786	MCC	0ut-patient	Male	Negative	Blood & Stool
17716	MR	0ut-patient	Female	Negative	Blood & Stool
17715	MR	0ut-patient	Male	Negative	Blood & Stool
17714	MR	Contact	Male	Negative	Stool
27684	MMM	0ut-patient	Male	Negative	Blood & Stool
37785	MCC	0ut-patient	Female	Negative	Blood & Stool
27770	MMM	0ut-patient	Female	Negative	Blood & Stool
37784	MCC	0ut-patient	Female	Negative	Blood & Stool
17713	MR	0ut-patient	Female	Negative	Blood & Stool
37783	MCC	Contact	Male	Negative	Stool
37782	MCC	0ut-patient	Male	Negative	Blood & Stool
17712	MR	0ut-patient	Male	Negative	Blood & Stool
17711	MR	0ut-patient	Male	Negative	Blood & Stool
27681	MMM	0ut-patient	Male	Negative	Blood & Stool
37781	MCC	0ut-patient	Female	Negative	Blood & Stool
17709	MR	0ut-patient	Male	Positive	Blood & Stool
17710	MR	0ut-patient	Male	Negative	Blood & Stool
27738	MMM	0ut-patient	Male	Negative	Blood & Stool
27733	MMM	0ut-patient	Male	Negative	Blood & Stool
37780	MCC	0ut-patient	Female	Negative	Blood & Stool
17708	MR	0ut-patient	Male	Negative	Blood & Stool
37779	MCC	0ut-patient	Male	Negative	Blood & Stool
17707	MR	0ut-patient	Female	Negative	Blood & Stool
27580	MMM	0ut-patient	Male	Negative	Blood & Stool
27568	MMM	0ut-patient	Male	Negative	Blood & Stool
17652	MR	0ut-patient	Male	Negative	Blood & Stool
17651	MR	0ut-patient	Female	Negative	Blood & Stool
27730	MMM	0ut-patient	Male	Negative	Blood & Stool
37615	MCC	0ut-patient	Female	Negative	Blood & Stool
27729	MMM	0ut-patient	Female	Negative	Blood & Stool
17647	MR	0ut-patient	Female	Negative	Blood & Stool
17649	MR	0ut-patient	Female	Negative	Blood & Stool
17648	MR	0ut-patient	Female	Negative	Blood & Stool
37614	MCC	Contact	Male	Negative	Stool
27557	MMM	0ut-patient	Female	Negative	Blood & Stool
37613	MCC	0ut-patient	Female	Negative	Blood & Stool
27562	MMM	0ut-patient	Male	Negative	Blood & Stool
17646	MR	0ut-patient	Male	Negative	Blood & Stool
27727	MMM	0ut-patient	Female	Negative	Blood & Stool
37612	MCC	0ut-patient	Male	Negative	Blood & Stool
17645	MR	0ut-patient	Male	Negative	Blood & Stool
17644	MR	0ut-patient	Male	Negative	Blood & Stool
27728	MMM	0ut-patient	Male	Negative	Blood & Stool
27559	MMM	0ut-patient	Female	Negative	Blood & Stool
17641	MR	0ut-patient	Female	Negative	Blood & Stool
17643	MR	0ut-patient	Male	Negative	Blood & Stool
37611	MCC	0ut-patient	Female	Negative	Blood & Stool
37610	MCC	0ut-patient	Male	Negative	Blood & Stool
17642	MR	0ut-patient	Female	Negative	Blood & Stool
27740	MMM	0ut-patient	Male	Negative	Blood & Stool
37609	MCC	0ut-patient	Male	Negative	Blood & Stool
37608	MCC	0ut-patient	Female	Negative	Blood & Stool
27657	MMM	0ut-patient	Female	Negative	Blood & Stool
27576	MMM	0ut-patient	Female	Negative	Blood & Stool
27742	MMM	0ut-patient	Male	Negative	Blood & Stool
37607	MCC	0ut-patient	Male	Negative	Blood & Stool
27572	MMM	0ut-patient	Male	Negative	Blood & Stool
27739	MMM	0ut-patient	Female	Negative	Blood & Stool
37606	MCC	0ut-patient	Female	Negative	Blood & Stool
17412	MR	0ut-patient	Female	Negative	Blood & Stool
27737	MMM	0ut-patient	Female	Positive	Blood & Stool
17411	MR	0ut-patient	Female	Negative	Blood & Stool
27741	MMM	0ut-patient	Male	Negative	Blood & Stool
17410	MR	0ut-patient	Male	Negative	Blood & Stool
17409	MR	0ut-patient	Male	Negative	Blood & Stool
27671	MMM	0ut-patient	Female	Negative	Blood & Stool
27663	MMM	0ut-patient	Male	Negative	Blood & Stool
37605	MCC	Contact	Female	Negative	Stool
37602	MCC	0ut-patient	Female	Negative	Blood & Stool
37604	MCC	0ut-patient	Male	Negative	Blood & Stool
37603	MCC	0ut-patient	Male	Negative	Blood & Stool
17407	MR	0ut-patient	Male	Negative	Blood & Stool
37601	MCC	0ut-patient	Male	Negative	Blood & Stool
37600	MCC	0ut-patient	Female	Negative	Blood & Stool
17408	MR	0ut-patient	Female	Negative	Blood & Stool
27672	MMM	0ut-patient	Male	Negative	Blood & Stool
27669	MMM	0ut-patient	Male	Negative	Blood & Stool
17406	MR	0ut-patient	Female	Negative	Blood & Stool
27670	MMM	0ut-patient	Male	Negative	Blood & Stool
27667	MMM	0ut-patient	Female	Negative	Blood & Stool
37599	MCC	0ut-patient	Male	Negative	Blood & Stool
27571	MMM	0ut-patient	Female	Negative	Blood & Stool
17405	MR	0ut-patient	Male	Negative	Blood & Stool
37598	MCC	0ut-patient	Male	Positive	Blood & Stool
17404	MR	0ut-patient	Female	Negative	Blood & Stool
17403	MR	0ut-patient	Male	Negative	Blood & Stool
27573	MMM	0ut-patient	Male	Negative	Blood & Stool
27668	MMM	0ut-patient	Male	Positive	Blood & Stool
27665	MMM	0ut-patient	Male	Negative	Blood & Stool
37597	MCC	0ut-patient	Male	Negative	Blood & Stool
37596	MCC	0ut-patient	Male	Negative	Blood & Stool
27666	MMM	0ut-patient	Female	Negative	Blood & Stool
17640	MR	0ut-patient	Male	Negative	Blood & Stool
27569	MMM	0ut-patient	Female	Negative	Blood & Stool
17534	MR	0ut-patient	Male	Negative	Blood & Stool
27578	MMM	0ut-patient	Male	Negative	Blood & Stool
27575	MMM	0ut-patient	Female	Negative	Blood & Stool
27574	MMM	0ut-patient	Male	Negative	Blood & Stool
37628	MCC	Contact	Female	Negative	Stool
37627	MCC	0ut-patient	Male	Negative	Blood & Stool
27527	MMM	0ut-patient	Female	Negative	Blood & Stool
17492	MR	0ut-patient	Female	Negative	Blood & Stool
37626	MCC	0ut-patient	Male	Negative	Blood & Stool
27525	MMM	0ut-patient	Female	Negative	Blood & Stool
37625	MCC	0ut-patient	Male	Negative	Blood & Stool
37624	MCC	0ut-patient	Female	Negative	Blood & Stool
27530	MMM	0ut-patient	Male	Negative	Blood & Stool
37623	MCC	0ut-patient	Female	Positive	Blood & Stool
17490	MR	0ut-patient	Male	Negative	Blood & Stool
27521	MMM	0ut-patient	Male	Negative	Blood & Stool
27520	MMM	0ut-patient	Female	Negative	Blood & Stool
17489	MR	0ut-patient	Female	Negative	Blood & Stool
27558	MMM	0ut-patient	Female	Negative	Blood & Stool
27555	MMM	0ut-patient	Female	Negative	Blood & Stool
37622	MCC	0ut-patient	Male	Negative	Blood & Stool
17488	MR	0ut-patient	Female	Negative	Blood & Stool
37435	MCC	0ut-patient	Female	Negative	Blood & Stool
27513	MMM	0ut-patient	Female	Negative	Blood & Stool
17482	MR	0ut-patient	Male	Negative	Blood & Stool
27351	MMM	0ut-patient	Male	Negative	Blood & Stool
37434	MCC	Contact	Female	Negative	Stool
37433	MCC	0ut-patient	Male	Negative	Blood & Stool
27503	MMM	0ut-patient	Male	Negative	Blood & Stool
27291	MMM	Contact	Male	Negative	Stool
37432	MCC	0ut-patient	Female	Negative	Blood & Stool
17481	MR	0ut-patient	Male	Negative	Blood & Stool
17478	MR	0ut-patient	Male	Negative	Blood & Stool
17477	MR	0ut-patient	Male	Negative	Blood & Stool
27586	MMM	0ut-patient	Female	Negative	Blood & Stool
27296	MMM	0ut-patient	Female	Negative	Blood & Stool
17476	MR	0ut-patient	Female	Negative	Blood & Stool
27516	MMM	0ut-patient	Female	Negative	Blood & Stool
27356	MMM	0ut-patient	Male	Negative	Blood & Stool
17475	MR	0ut-patient	Female	Negative	Blood & Stool
17480	MR	0ut-patient	Female	Negative	Blood & Stool
17479	MR	0ut-patient	Female	Negative	Blood & Stool
37431	MCC	0ut-patient	Male	Negative	Blood & Stool
27184	MMM	0ut-patient	Female	Negative	Blood & Stool
37430	MCC	0ut-patient	Male	Negative	Blood & Stool
27181	MMM	0ut-patient	Female	Negative	Blood & Stool
27183	MMM	0ut-patient	Male	Negative	Blood & Stool
37429	MCC	0ut-patient	Male	Positive	Blood & Stool
27495	MMM	0ut-patient	Female	Negative	Blood & Stool
27182	MMM	0ut-patient	Male	Negative	Blood & Stool
17474	MR	0ut-patient	Female	Negative	Blood & Stool
37428	MCC	0ut-patient	Female	Negative	Blood & Stool
27514	MMM	0ut-patient	Male	Negative	Blood & Stool
37427	MCC	0ut-patient	Male	Negative	Blood & Stool
27510	MMM	0ut-patient	Male	Negative	Blood & Stool
27512	MMM	0ut-patient	Male	Negative	Blood & Stool
27506	MMM	0ut-patient	Female	Negative	Blood & Stool
17473	MR	0ut-patient	Female	Negative	Blood & Stool
27508	MMM	Contact	Female	Negative	Stool
17472	MR	0ut-patient	Female	Negative	Blood & Stool
27402	MMM	0ut-patient	Male	Negative	Blood & Stool
37426	MCC	0ut-patient	Female	Negative	Blood & Stool
27504	MMM	0ut-patient	Female	Negative	Blood & Stool
27499	MMM	0ut-patient	Male	Negative	Blood & Stool
17471	MR	0ut-patient	Female	Negative	Blood & Stool
27500	MMM	0ut-patient	Male	Negative	Blood & Stool
27502	MMM	0ut-patient	Female	Negative	Blood & Stool
37425	MCC	0ut-patient	Male	Negative	Blood & Stool
17470	MR	0ut-patient	Female	Negative	Blood & Stool
17469	MR	0ut-patient	Female	Negative	Blood & Stool
37424	MCC	Contact	Male	Negative	Stool
27401	MMM	0ut-patient	Male	Negative	Blood & Stool
37423	MCC	0ut-patient	Female	Negative	Blood & Stool
37422	MCC	0ut-patient	Female	Negative	Blood & Stool
27498	MMM	0ut-patient	Female	Negative	Blood & Stool
37421	MCC	0ut-patient	Female	Negative	Blood & Stool
17468	MR	0ut-patient	Female	Negative	Blood & Stool
17464	MR	0ut-patient	Male	Negative	Blood & Stool
27398	MMM	Contact	Female	Negative	Stool
27384	MMM	0ut-patient	Female	Negative	Blood & Stool
27496	MMM	0ut-patient	Male	Negative	Blood & Stool
27391	MMM	0ut-patient	Male	Negative	Blood & Stool
17465	MR	0ut-patient	Male	Negative	Blood & Stool
17466	MR	0ut-patient	Female	Negative	Blood & Stool
27392	MMM	0ut-patient	Female	Negative	Blood & Stool
27400	MMM	0ut-patient	Male	Negative	Blood & Stool
27399	MMM	0ut-patient	Female	Negative	Blood & Stool
17467	MR	0ut-patient	Male	Negative	Blood & Stool
27390	MMM	0ut-patient	Male	Negative	Blood & Stool
37420	MCC	Contact	Female	Negative	Stool
27389	MMM	0ut-patient	Male	Positive	Blood & Stool
17463	MR	0ut-patient	Female	Negative	Blood & Stool
27332	MMM	0ut-patient	Female	Positive	Blood & Stool
37223	MCC	0ut-patient	Female	Negative	Blood & Stool
27333	MMM	0ut-patient	Female	Negative	Blood & Stool
17214	MR	0ut-patient	Female	Negative	Blood & Stool
27242	MMM	0ut-patient	Female	Positive	Blood & Stool
37222	MCC	0ut-patient	Female	Negative	Blood & Stool
27313	MMM	0ut-patient	Female	Negative	Blood & Stool
17216	MR	0ut-patient	Male	Negative	Blood & Stool
27330	MMM	0ut-patient	Male	Negative	Blood & Stool
27334	MMM	Contact	Female	Negative	Stool
37221	MCC	0ut-patient	Male	Negative	Blood & Stool
37227	MCC	0ut-patient	Female	Negative	Blood & Stool
17215	MR	0ut-patient	Female	Negative	Blood & Stool
17213	MR	0ut-patient	Male	Negative	Blood & Stool
27302	MMM	0ut-patient	Male	Negative	Blood & Stool
27314	MMM	0ut-patient	Female	Negative	Blood & Stool
27303	MMM	0ut-patient	Male	Negative	Blood & Stool
27306	MMM	0ut-patient	Male	Negative	Blood & Stool
27299	MMM	Contact	Female	Negative	Stool
17212	MR	0ut-patient	Male	Negative	Blood & Stool
27197	MMM	0ut-patient	Female	Negative	Blood & Stool
27307	MMM	0ut-patient	Male	Negative	Blood & Stool
27305	MMM	0ut-patient	Male	Negative	Blood & Stool
27308	MMM	0ut-patient	Male	Negative	Blood & Stool
17211	MR	0ut-patient	Female	Negative	Blood & Stool
17210	MR	0ut-patient	Male	Negative	Blood & Stool
17209	MR	0ut-patient	Female	Positive	Blood & Stool
17208	MR	0ut-patient	Female	Negative	Blood & Stool
27325	MMM	0ut-patient	Female	Negative	Blood & Stool
27321	MMM	0ut-patient	Female	Negative	Blood & Stool
27322	MMM	0ut-patient	Female	Negative	Blood & Stool
17207	MR	0ut-patient	Female	Negative	Blood & Stool
17205	MR	0ut-patient	Female	Negative	Blood & Stool
17206	MR	0ut-patient	Female	Negative	Blood & Stool
27310	MMM	0ut-patient	Female	Positive	Blood & Stool
17204	MR	0ut-patient	Female	Negative	Blood & Stool
27311	MMM	0ut-patient	Female	Negative	Blood & Stool
27312	MMM	0ut-patient	Female	Negative	Blood & Stool
27309	MMM	0ut-patient	Male	Negative	Blood & Stool
17203	MR	0ut-patient	Male	Negative	Blood & Stool
17202	MR	0ut-patient	Female	Negative	Blood & Stool
27317	MMM	Contact	Female	Negative	Stool
27318	MMM	0ut-patient	Male	Negative	Blood & Stool
27315	MMM	0ut-patient	Male	Negative	Blood & Stool
17201	MR	0ut-patient	Male	Negative	Blood & Stool
27198	MMM	0ut-patient	Male	Negative	Blood & Stool
27196	MMM	0ut-patient	Male	Negative	Blood & Stool
27187	MMM	0ut-patient	Male	Negative	Blood & Stool
17257	MR	0ut-patient	Male	Negative	Blood & Stool
27193	MMM	0ut-patient	Female	Positive	Blood & Stool
17244	MR	0ut-patient	Female	Negative	Blood & Stool
27188	MMM	0ut-patient	Female	Negative	Blood & Stool
27185	MMM	Contact	Female	Negative	Stool
17243	MR	0ut-patient	Female	Negative	Blood & Stool
17258	MR	0ut-patient	Female	Negative	Blood & Stool
17255	MR	0ut-patient	Female	Negative	Blood & Stool
27194	MMM	0ut-patient	Female	Negative	Blood & Stool
27192	MMM	0ut-patient	Female	Negative	Blood & Stool
17256	MR	0ut-patient	Female	Negative	Blood & Stool
17254	MR	0ut-patient	Female	Negative	Blood & Stool
27345	MMM	Contact	Male	Negative	Stool
27191	MMM	0ut-patient	Female	Negative	Blood & Stool
17253	MR	0ut-patient	Female	Negative	Blood & Stool
27190	MMM	0ut-patient	Female	Negative	Blood & Stool
17252	MR	0ut-patient	Female	Negative	Blood & Stool
27186	MMM	0ut-patient	Male	Negative	Blood & Stool
27189	MMM	0ut-patient	Male	Negative	Blood & Stool
27353	MMM	0ut-patient	Male	Negative	Blood & Stool
27347	MMM	Contact	Female	Negative	Stool
17250	MR	0ut-patient	Female	Negative	Blood & Stool
27354	MMM	0ut-patient	Female	Negative	Blood & Stool
27352	MMM	0ut-patient	Male	Positive	Blood & Stool
27349	MMM	0ut-patient	Male	Negative	Blood & Stool
27297	MMM	0ut-patient	Male	Negative	Blood & Stool
27292	MMM	0ut-patient	Female	Positive	Blood & Stool
17249	MR	0ut-patient	Male	Negative	Blood & Stool
17248	MR	0ut-patient	Female	Negative	Blood & Stool
17247	MR	0ut-patient	Female	Negative	Blood & Stool
27348	MMM	0ut-patient	Female	Negative	Blood & Stool
17246	MR	0ut-patient	Female	Negative	Blood & Stool
27346	MMM	0ut-patient	Male	Negative	Blood & Stool
27350	MMM	Contact	Male	Negative	Stool
27340	MMM	0ut-patient	Female	Negative	Blood & Stool
17245	MR	0ut-patient	Male	Negative	Blood & Stool
27344	MMM	0ut-patient	Female	Positive	Blood & Stool
17260	MR	0ut-patient	Female	Negative	Blood & Stool
27342	MMM	0ut-patient	Male	Negative	Blood & Stool
17259	MR	0ut-patient	Female	Negative	Blood & Stool
27341	MMM	Contact	Female	Negative	Stool
27339	MMM	0ut-patient	Female	Negative	Blood & Stool
17261	MR	0ut-patient	Female	Negative	Blood & Stool
27298	MMM	0ut-patient	Male	Negative	Blood & Stool
37158	MCC	0ut-patient	Female	Negative	Blood & Stool
27287	MMM	0ut-patient	Female	Negative	Blood & Stool
27163	MMM	0ut-patient	Male	Negative	Blood & Stool
37157	MCC	0ut-patient	Female	Negative	Blood & Stool
27289	MMM	Contact	Female	Negative	Stool
17269	MR	0ut-patient	Male	Negative	Blood & Stool
17268	MR	0ut-patient	Female	Negative	Blood & Stool
37156	MCC	0ut-patient	Female	Positive	Blood & Stool
17270	MR	0ut-patient	Female	Negative	Blood & Stool
27271	MMM	0ut-patient	Female	Negative	Blood & Stool
27272	MMM	0ut-patient	Female	Negative	Blood & Stool
27288	MMM	0ut-patient	Female	Negative	Blood & Stool
27274	MMM	0ut-patient	Female	Positive	Blood & Stool
37154	MCC	0ut-patient	Male	Negative	Blood & Stool
27281	MMM	0ut-patient	Female	Negative	Blood & Stool
27277	MMM	0ut-patient	Male	Negative	Blood & Stool
27282	MMM	0ut-patient	Female	Negative	Blood & Stool
27273	MMM	Contact	Male	Negative	Stool
27280	MMM	0ut-patient	Female	Negative	Blood & Stool
37153	MCC	0ut-patient	Female	Negative	Blood & Stool
22586	MMM	0ut-patient	Male	Negative	Blood & Stool
42698	MLK	Contact	Female	Negative	Stool
48109	MLK	0ut-patient	Male	Negative	Blood & Stool
